# Supplementary material for: Gonadogenesis in the Bearded Dragon (Pogona vitticeps, Agamidae): A Comprehensive Histological Analysis from Gonadal Ridge Formation to Testicular and Ovarian Development
Source: Biology (Basel). 2026 Jun 22;15(12):977. doi: 10.3390/biology15120977 (PMC13297084; doi:10.3390/biology15120977)
Supplement: Supplementary file 1 [file biology-15-00977-s001.zip]

Archive with 1 entries (1 files):
- biology-4365700-supplementary.pdf
